# Supplementary material for: Safety of Oral Amphetamine Administered during Positron Emission Tomography Scans in Medically Screened Humans
Source: PLoS One. 2015 Dec 14;10(12):e0140647. doi: 10.1371/journal.pone.0140647 (PMC4685985; doi:10.1371/journal.pone.0140647)
Supplement: S1 Table — Systolic blood pressure, diastolic blood pressure, and MAP data for the attention deficit hyperactivity disorder (ADHD), alcoholism (ALC), cocaine addiction (COC), marijuana addiction (MAJ), and schizophrenia (SCH) studies, plus the matched controls (CTR). (XLSX) [file pone.0140647.s001.xlsx]

## Sheet: Sheet1
		Systolic Blood Pressure (mm Hg)					Diastolic Blood Pressure (mm Hg)					Heart Rate (bpm)
Diagnosis	Gender	Baseline	Peak	Peak Time Interval (min)	Discharge	Discharge Time Interval (min)	Baseline	Peak	Peak Time Interval (min)	Discharge	Discharge Time Interval (min)	Baseline	Peak	Peak Time Interval (min)	Discharge	Discharge Time Interval (min)	Mean Arterial Pressure	Mean Arterial Pressure TIme Interval (min)
ADHD	F	130	145	135	124	304	78	84	150	69	304	62	91	45	78	304	103.667	150
ADHD	M	117	142	150	105	301	61	70	135	52	301	64	75	20	88	301	91.6667	60
ADHD	F	116	139	165	123	327	62	90	40	68	327	80	94	0	91	327	104	40
ADHD	M	124	144	60	124	263	66	79	75	51	263	65	68	4	61	263	100.667	75
ADHD	M	132	159	61	132	300	82	92	61	74	300	61	87	91	76	300	114.333	61
ADHD	M	124	140	165	139	301	74	80	45	73	301	60	73	2	79	301	99.6667	105
ALC	F	107	153	75	99	287	57	88	60	70	287	66	69	40	68	287	107.667	75
ALC	M	122	154	150	138	262	81	94	35	73	262	52	67	120	71	262	110.667	150
ALC	F	116	142	90	109	247	65	85	105	74	247	80	103	90	95	247	100	105
ALC	M	120	146	36	138	311	83	94	46	83	311	73	94	151	80	311	108.333	46
ALC	M	99	162	45	121	267	70	95	45	75	267	74	81	0	74	267	117.333	45
ALC	M	123	166	120	145	295	69	90	110	68	295	54	101	105	70	295	113	50
ALC	M	122	176	75	155	287	62	105	40	90	287	57	77	165	83	287	127.333	40
ALC	F	115	150	60	119	273	46	94	40	57	273	63	106	40	74	273	106.667	60
ALC	F	116	141	180	126	328	65	82	180	64	328	76	112	225	87	328	101.667	180
ALC	M	132	187	43	139	266	78	110	43	77	266	78	112	253	102	266	135.667	43
ALC	F	128	144	150	136	259	74	89	150	72	259	72	105	105	89	259	107.333	150
ALC	M	137	171	45	137	268	72	93	30	71	268	67	85	105	65	268	119	45
ALC	M	122	179	45	131	328	71	103	40	73	328	80	106	135	94	328	125	45
ALC	M	129	162	49	145	307	80	110	119	80	307	80	98	89	101	307	127.333	59
ALC	M	138	167	50	134	283	80	95	45	79	283	80	91	140	101	283	115.333	80
ALC	M	120	143	105	140	321	68	78	105	89	321	70	102	135	67	321	99.6667	105
ALC	M	139	195	48	155	307	73	113	50	93	307	66	71	90	97	307	138	50
ALC	M	114	140	165	128	305	65	78	165	67	305	66	86	180	87	305	98.6667	165
ALC	M	133	160	120	136	277	75	105	120	78	277	78	121	60	84	277	123.333	120
ALC	M	122	163	60	148	311	84	98	75	76	311	59	98	105	64	311	118.333	60
ALC	M	139	165	135	140	310	89	109	135	86	310	86	123	105	89	310	127.667	135
ALC	M	137	164	120	138	320	84	101	135	88	320	60	87	135	76	320	117.667	135
ALC	F	106	151	61	127	273	68	97	136	75	273	63	84	46	57	273	114.333	136
ALC	M	115	139	45	129	255	68	77	120	58	255	84	100	105	76	255	94.6667	120
COC	M	123	141	150	123	308	61	76	50	61	308	49	54	35	49	308	97.6667	150
COC	F	121	145	35	126	295	84	95	30	83	295	86	147	35	97	295	111	30
COC	M	117	144	240	138	267	70	79	165	71	267	70	93	60	86	267	100	165
COC	M	124	149	90	128	295	78	82	150	50	295	64	74	55	55	295	101.667	90
COC	F	113	137	50	118	304	56	74	50	76	304	56	88	135	63	304	95	50
COC	F	118	137	90	120	185	54	67	150	55	185	96	129	75	96	185	87.6667	150
MAJ	M	138	163	90	139	300	66	90	60	75	300	65	65	0	85	300	111.333	60
MAJ	F	120	150	75	138	314	78	89	75	75	314	72	89	180	73	314	109.333	75
MAJ	M	140	199	80	149	270	71	117	78	60	270	60	61	135	58	270	139.333	90
MAJ	F	121	139	150	138	263	83	97	30	84	263	65	100	150	77	263	106.333	30
MAJ	F	123	137	180	129	233	64	80	16	72	233	74	102	105	69	233	93	180
MAJ	F	106	131	160	130	334	67	82	2	79	334	67	95	70	86	334	95.6667	130
MAJ	F	121	161	119	129	271	59	96	119	73	271	79	80	1	72	271	117.667	119
MAJ	F	107	120	165	113	258	60	75	105	60	258	72	88	45	73	258	89.3333	165
MAJ	F	114	141	60	117	267	47	76	105	68	267	55	82	10	64	267	97	105
MAJ	F	111	123	60	113	249	67	80	40	63	249	78	93	105	77	249	87.3333	40
SCH	F	116	151	195	133	425	79	102	240	88	425	71	100	285	90	425	117.333	240
SCH	F	135	157	105	150	635	74	94	105	90	635	76	102	360	74	635	115	105
SCH	F	102	147	240	128	410	54	96	210	70	410	64	85	14	59	410	112.333	240
SCH	M	124	156	75	146	404	66	92	60	80	404	70	76	270	64	404	113	60
SCH	F	113	159	135	122	389	83	102	225	76	389	86	125	225	100	389	113.667	225
SCH	M	141	183	135	124	430	66	100	285	79	430	65	91	240	73	430	124.333	105
SCH	M	130	160	150	144	438	80	94	150	80	438	54	76	50	47	438	116	150
SCH	M	123	186	51	149	418	69	102	50	78	418	74	76	45	74	418	128.667	90
SCH	M	130	184	120	163	403	83	101	150	82	403	69	93	0	62	403	127	150
SCH	M	127	156	60	127	427	66	94	270	75	427	60	83	255	78	427	113.333	60
SCH	M	100	145	150	130	426	45	79	60	77	426	75	97	135	90	426	95.6667	60
SCH	M	122	199	60	136	390	72	112	50	59	390	66	78	300	69	390	140	50
SCH	M	120	162	105	138	411	72	102	40	82	411	69	112	285	87	411	120.667	60
